# Supplementary material for: Biophysical Survey of Small-Molecule β-Catenin Inhibitors: A Cautionary Tale
Source: J Med Chem. 2022 May 17;65(10):7246–61. doi: 10.1021/acs.jmedchem.2c00228 (PMC9150122; doi:10.1021/acs.jmedchem.2c00228)
Supplement: Supplementary file 2 — jm2c00228_si_002.csv [file jm2c00228_si_002.csv]

ID	SMILES
1	O=C1C2=CC=CC=C2C(C(NCC(NC3=NC(C=CC(OC)=C4)=C4S3)=O)=O)=NN1C5=CC=C(OC)C=C5
2	O=C1N=C(C2=CC=C(C(F)(F)F)C=C2)NC3=C1CSCC3
3	CN(C)C1=CC=C([N+](C)=C(/C=C/C2=C(C)N(C3=CC=CC=C3)C(C)=C2)C=C4)C4=C1
4	O=C1N(CC2=CC=CC3=C2C=CC=C3)C[C@H](N(C(NCC4=CC=CC=C4)=O)CCC5=O)N5[C@H]1CC6=CC=C(O)C=C6
5	CO[C@@H]1[C@@H]([C@H]([C@@H](OC1NC(C(C2=CC(C([C@@]3(C(C(O)=C4C(OC)=O)=C(C[C@@H]([C@@]35OC)O)C=C4C)O)=O)=C(C=C26)C5=O)=O)=CC6=O)C)OC)O
6	O=C1C(OC)=C(C[C@@H](O)C)C(C2=C(C3=C4C=C(O)C5=C36)C(OCO4)=CC(O)=C21)=C6C(C[C@H](C)O)=C(OC)C5=O
7	O=C1C(OC)=C(C[C@@H](OC(C2=CC=CC=C2)=O)C)C(C3=C(C4=C(OC)C=C(O)C5=C46)C(OC)=CC(O)=C31)=C6C(C[C@H](C)OC(OC7=CC=C(O)C=C7)=O)=C(OC)C5=O
8	O=C1C(OC)=C(C[C@@H](OC(C2=C(O)C=C(O)C=C2C)=O)C)C(C3=C(C4=C(OC)C=C(O)C5=C46)C(OC)=CC(O)=C31)=C6C(C[C@H](C)OC(C7=C(C)C=C(O)C=C7O)=O)=C(OC)C5=O
9	O=C(C1=C(C2=C3C(O)=CC=C2)C=C(C(CCC)=O)C(C)=C1O)C3=O
10	O=C1N(C)C(C2=NC=NN(C)C2=N1)=O
11	O=C(N/N=C/C1=CC=C(C)O1)C2=CC=CC=C2OC3=CC=CC=C3
12	CCC1=C(NC2=C3CCO[C@@]2(CC(O)=O)CC)C3=CC=C1
13	CNC1=NC2=CC=CC=C2C(NCC3=CC=C(NC(C4=CC=C(Cl)N=C4)=O)C=C3)=N1
14	CC1=CC=C(C(NCC2=CC=C(NC(C3CCN([R])CC3)=O)C=C2)=NC(N(C)C)=N4)C4=C1
15	CC1=CC=C2C(C(NCC3=CC=C(C(NCC4=CC=C(F)C=C4)=O)C=C3)=NC(N(C)C)=N2)=C1
16	C12=CC=CC=C1C(NCCC3=CC=CC=C3)=NC(N4CCCCC4)=N2
17	CN(C)CCOC1=NC2=CC=CC=C2N=C1C#CC3=CC=CC=C3
18	FC1=CC=C(N=C(OCCN2CCCC2)C(C#CC3=CC=CC=C3)=N4)C4=C1
19	O=C(C1=CC=C(C2=CC=CC=C2)C=C1)CN3C4=CC=CC=C4N5C3=NCC5
20	CC1=C(CSCC(NCCC2=CC=CC=C2)=O)N=C(O1)C3=CC=C(CC)C=C3
21	C1(C=CC2=C3C=CC=C2)=C3C[N]4(CCCCC4)[Cu+]5(O1)Cl[Cu+]6(OC(C=CC7=C8C=CC=C7)=C8C[N]69CCCCC9)Cl5
22	O=C1C=CC2=C(C3=CC=CC=C3C(O[Na])=O)C4=CC=C(O)C=C4OC2=C1
23	O=C1C(Br)=CC2=C(C3=CC=CC=C3C(O[Na])=O)C4=CC(Br)=C(O)C(Br)=C4OC2=C1Br
24	OC(C1=CC=CC=C1OC2=CC=CC=C2)=O
25	FC(C=CC(/C=N\C1=CC=C(Cl)C=C1C)=C2)=C2OC3=CC=CC=C3
26	CC1(C)CCC[C@]2(C(O)=O)C3=C(O)C(O)=C(C(C)C)C=C3CC[C@]21[H]
27	C=CCN(C1=C(/C2=N/NC(C(NC3=CC(C(O)=O)=CC=C3)=O)=O)C=CC=C1)C2=O
28	S=C(N(CCC(O)=O)C/1=O)SC1=C\C2=CC=CC(OC)=C2OC
29	ClC(C=C1)=CC=C1C2=NC3=CC=C(C(O)=O)C=C3N=C2C4=CC=C(Cl)C=C4
30	ClC(C=C1)=CC=C1OC2=CC=C(C3=CC(C(O)=O)=NO3)C=C2
31	ON1C2=CC=C(CCC3=NN=NN3)C=C2C=N1
32	O=C(CN(C1=NC2=NON=C2N=C13)C4=C3C=CC=C4)O
33	O=C1C(Cl)=C(NC2=CC=C(S(=O)(NC3=CC=CC=N3)=O)C=C2)C(C4=CC=CC=C41)=O
34	FC(C(F)=C1)=CC=C1C2=CC(C(NC3=CC=C(O[C@@H]4CNCC4)C(C5=CC=C(F)C=C5)=C3)=O)=CC=C2O[C@@H]6CCNC6
35	S=C(N1CCN(C/C=C/C2=CC=CC=C2)CC1)NC3=CC=C(S(=O)(N)=O)C=C3
36	O=C(OC)C1=CC=CC(NS(C2=CC=C(C)C=C2)(=O)=O)=C1
37	FC1=CC=C(NC(C2=CC=C(N(C)C)C=C2)=N3)C3=C1
38	COC1=CC=C(NC2=C3C=CN=C2C4=CC=CC5=C4C=CC=C5)C3=C1
39	O=C([C@H](CC(O)=O)NC([C@H](CC1=CC=C(C=CC=C2)C2=C1)NC(C3=CC(C=C(Cl)C=C4)=C4N3)=O)=O)N[C@@H](CCC(O)=O)C(NC5=CC=C(OC(F)(F)F)C=C5)=O
96	OC(C1=CC=CC(NS(C2=CC=C(C)C=C2)(=O)=O)=C1)=O
